# Supplementary material for: Alkylresorcinols as New Modulators of the Metabolic Activity of the Gut Microbiota
Source: Int J Mol Sci. 2023 Sep 18;24(18):14206. doi: 10.3390/ijms241814206 (PMC10532030; doi:10.3390/ijms241814206)
Supplement: Supplementary file 1 [file ijms-24-14206-s001.zip]

Archive with 3 entries (2 files):
- ijms-2539051-supplementary/
- ijms-2539051-supplementary/Supplementary figures.zip
- ijms-2539051-supplementary/Supplementary Tables.zip
